# Supplementary material for: Aquatic Moss Mats Are Alternative Biofilter Media for Aquaculture and Aquaponic Effluents Treating
Source: Plants (Basel). 2026 Jan 27;15(3):391. doi: 10.3390/plants15030391 (PMC12899261; doi:10.3390/plants15030391)
Supplement: Supplementary file 1 [file plants-15-00391-s001.zip]

Archive with 1 entries (1 files):
- plants-4091704-supplementary.pdf
